# Supplementary material for: Associations between sex work laws and sex workers’ health: A systematic review and meta-analysis of quantitative and qualitative studies
Source: PLoS Med. 2018 Dec 11;15(12):e1002680. doi: 10.1371/journal.pmed.1002680 (PMC6289426; doi:10.1371/journal.pmed.1002680)
Supplement: S1 Table — (XLSX) [file pmed.1002680.s006.xlsx]

## Sheet: Sheet1
	Filter	Filter	Filter	Filter	Filter
	Was the study conducted to a high ethical standard?	Was recruitment appropriate?	Methods	Definition of sex worker	Conclusion	Did the study address a clearly focussed issue?	Was the method appropriate to answer the question?	Sample size	Was the outcome accurately measured to minimise bias?	Was the exposure appropriately measured	Were confounders adjusted for?	How precise are the results?	Were attempts made to minimise loss-to-follow up?	Was follow-up long enough for outcome to occur?	Overall score (high, moderate, low)
	Consider if there are sufficient details of how the research was explained to participants for the reader to assess whether ethical standards were maintained. If the research has discussed issues raised by the study (e.g. issues around informed consent or confidentiality or how they have handeled the effects of the study on the participants during and after the study). If ethical approval has bee…	Was the sample representative of a defined population? Did the sample include attempts to maximise representativeness of recruitment? Was there something special about the sample? Was everbody included who should have been included?	Are the methods clearly described? Consider if the researcher has justified the research design (e.g. have they discussed how they decided which method to use?)	Was there a clear definition of sex worker that included evidence of exchange of direct sexual contact? This may be based on a qualitative assessment if a precise definition is not givee (i.e exchanged sex for drugs, goods or money in last 4 weeks) but we want to be sure that the sample includes those engaging in direct sex work and not for example bar hostesses who do not or exotic dancers.	Are the conclusions supported by the findings?	Was the goal of the research/analysis reported in the paper? Why was it thought to be important? Why was it relevant?	Does the researcher justify the research design?	Was the study sufficiently powered? Is a power calculation presented? If not, what is the expected effect size? Is the sample size adequate	Were attempts made to minimise misclassification of outcomes whether measuring biological outcomes or behavioural? Were they validated? Has a reliable system been established for detecting all the cases ( for measuring disease occurrence). Were meaurements similar across all groups? Were th esubjects and/or the outcome assessor blinded to the exposure?	Definition of aspect of criminalisation. Hints: Did they use subjective or objecctive measurements? Do the measurement truly reflect what you want them to (have they been validated?) Were all subjects clasified into exposure groups using the same procedure?	Key confounders you might expect to be adjusted for are: age, sex, duration in sex work, location of sex work (street vs. off street), drug use. Did they take acount of confuoding fctors in the design or analysis. Hint: Look for restriction in design and technique ie.e modelling stratification, regression, sensitivy analysis to correct control or adjust for confounding	I.e what is the effect size? Do confidence intervals cross 0? What is the p value?	Was follow-up of the exposed and non-exposed cohorts conducted to ensure that losses are not related to either the exposure or the outcome.	The good or bad effects should have have long enough to reveal themselves.
Source	Specific to study protocol	CASP/ NOS	CASP	Specific to study protocol	Specific to study protocol	CASP	CASP	CASP	NOS/CASP	NOS/CASP	NOS/CASP	NOS/CASP	NOS/CASP	NOS/CASP
	Mark: 1) appropriate 2) Inappropriate 3) Not sure --> if not sure or inappropriate then exclude	Mark: 1) appropriate 2) Inappropriate 3) Not sure --> if not sure or inappropriate then exclude	Mark: 1) Clear 2) Unclear 3) Mixed --> if unclear then exclude	Mark: 1) appropriate 2) Inappropriate 3) Not sure --> if not sure or inappropriate then exclude	Mark: 1) Yes 2) No 3) Partially --> if no then flag up.	Mark: 1) Clear 2) Unclear 3) Mixed	Mark: 1) appropriate 2) Inappropriate 3) Not sure	Mark: 1) sufficient 2) insufficient 3) Not clear	Mark: 1) Accurate 2) Inaccurate 3) Not sure	Mark: 1) appropriate 2) Inappropriate 3) Not sure	Mark: 1) Yes 2) No 3) Not sure	Mark: 1) Strong 2) Weak 3) Not sure	Mark: 1) Yes 2) No 3) Not sure	Mark: 1) Yes 2) No 3) Not sure
Argento, 2015	1	1	1	1	1	1	1	1	1	1	1	1	1	1	high
Beattie, 2015	1	1	1	1	1	1	1	1	1	1	1	1	n/a	n/a	high
Beletsky, 2012	1	1	1	1	1	1	1	1	1	1	1	1	n/a	n/a	high
Braunstein, 2012	1	1	1	1	1	1	1	1	1	1	1	1	1	1	moderate
Chen 2012	1	1	1	1	1	1	1	1	2	1	1	1	1	1	moderate
Decker, 2012	1	1	1	1	1	1	1	1	1	1	1	1	n/a	n/a	moderate
Deering, 2013	1	1	1	1	1	1	1	1	1	1	1	1	n/a	1	high
Erasquin, 2015	1	1	1	1	1	1	1	1	1	1	1	1	n/a	n/a	high
Erasquin, 2011	1	1	1	1	1	1	1	1	1	1	1	1	n/a	n/a	high
Erickson, 2015	1	1	1	1	1	1	1	1	1	1	1	1	n/a	n/a	high
Estebanez, 1998	1	1	1	1	1	1	1	1	1	1	1	1	n/a	n/a	high
Odinkova, 2014	1	1	1	3	1	1	1	1	1	1	1	1	n/a	n/a	moderate
Pando, 2013	1	1	1	1	1	1	1	1	1	1	1	1	n/a	n/a	high
Patel, 2015	1	1	1	1	1	1	1	1	1	1	1	1	n/a	n/a	high
Platt, 2011	1	1	1	1	1	1	1	1	1	1	1	1	n/a	n/a	high
Punyam, 2012	1	1	1	1	1	1	1	1	1	1	1	1	n/a	n/a	high
Qiao 2014	1	1	1	1	1	1	1	1	1	1	1	1	n/a	n/a	high
Shannon, 2009	1	1	1	1	1	1	1	1	1	1	1	1	1	1	high
Shannon, 2008	1	1	1	1	1	1	1	1	1	3	1	1	n/a	n/a	moderate
Shannon, 2009 (AJPH)	1	1	1	1	1	1	1	1	1	1	1	1	n/a	n/a	high
Sirotin, 2010	1	1	1	1	1	1	1	2	1	1	1	1	1	1	moderate (sample size, and convenience sample)
Sirotin, 2010 (PHR)	1	2	1	1	1	1	1	1	1	1	1	1	1	1	moderate (convenience sample)
Socias, 2015	1	1	1	1	1	1	1	1	1	1	1	1	1	1	high
Strathdee, 2011	1	1	1	1	1	1	1	1	1	1	1	1	n/a	n/a	high
Wirtz, 2015	1	1	1	1	1	1	1	1	1	1	1	1	n/a	n/a	high
Zhang, 2013	1	1	1	1	1	1	1	1	1	1	1	1	n/a	n/a	high
Gaines, 2013	1	1	1	1	1	1	1	1	1	1	1	1	n/a	n/a	high
Harcourt, 2010	1	1	1	3	3	1	1	3	1	1	2	2	n/a	n/a	moderate
Goldenberg, 2016	1	1	1	1	1	1	1	1	1	2	1	2		1	high
Duff, 2017	1	1	1	1	1	1	1	1	1	2	1	1	1	1	high
Jung, 2017	1	1	1	1	1	1	1	1	1	1	2	1	1	1	moderate
Avila, 2017	1	2	1	1	1	1	1	1	2	1	1	1	n/a	n/a	moderate
Landsberg	1	2	1	1	1	1	1	3	1	2	1	1	1	1	moderate
Sou, 2017	1	1	1	1	1	1	1	1	1	2	1	2		1	high
Lyons, 2017	1	1	2	1	1	1	1	1	1	1	1	1	n/a	n/a	moderate
Goldenberg, 2017	1	1	2	1	1	1	1	1	1	1	1	1	1	n/a	high
Prangnell	1	2	1	1	1	1	1	1	1	1	2	1	1	1	moderate
Shokoohi, 2018	1	1	1	3	3	1	1	3	1	1	2	2	n/a	n/a	moderate (convenience sample)
Rusch, 2010	1	1	1	1	1	1	1	1	1	1	1	1	n/a	n/a	high
Pitipan, 2016	1	1	1	1	1	1	1	1	1	1	1	1	n/a	n/a	high
Muldoon, 2017	1	1	2	1	1	1	1	1	1	1	1	1	1	1	high
